# Supplementary material for: Effect of S–Se Bioisosteric Exchange on Affinity and Intrinsic Efficacy of Novel N-acylhydrazone Derivatives at the Adenosine A2A Receptor
Source: Molecules. 2021 Dec 4;26(23):7364. doi: 10.3390/molecules26237364 (PMC8659164; doi:10.3390/molecules26237364)
Supplement: Supplementary file 1 [file molecules-26-07364-s001.zip]

Archive with 2 entries (1 files):
- molecules-1454274-supplementary/
- molecules-1454274-supplementary/molecules-1454274-supplementary.pdf
